# Supplementary material for: Oxidized Dietary Oil, High in Omega-3 and Omega-6 Polyunsaturated Fatty Acids, Induces Antioxidant Responses in a Human Intestinal HT29 Cell Line
Source: Nutrients. 2022 Dec 15;14(24):5341. doi: 10.3390/nu14245341 (PMC9782097; doi:10.3390/nu14245341)
Supplement: Supplementary file 1 [file nutrients-14-05341-s001.zip]

Archive with 1 entries (1 files):
- nutrients-2063010-supplementary.pdf
